# Supplementary material for: Viral Entry Inhibitors Protect against SARS-CoV-2-Induced Neurite Shortening in Differentiated SH-SY5Y Cells
Source: Viruses. 2023 Sep 28;15(10):2020. doi: 10.3390/v15102020 (PMC10611151; doi:10.3390/v15102020)
Supplement: Supplementary file 1 [file viruses-15-02020-s001.zip]

Archive with 4 entries (4 files):
- FigureS1.tiff
- __MACOSX/._FigureS1.tiff
- FigureS2.tiff
- __MACOSX/._FigureS2.tiff
